# Supplementary material for: Air pressure as a driver of plant-specific microbial responses in the rhizosphere
Source: Environ Microbiome. 2025 Nov 18;20:145. doi: 10.1186/s40793-025-00805-3 (PMC12625054; doi:10.1186/s40793-025-00805-3)
Supplement: Supplementary file 2 — Supplementary Material 2 [file 40793_2025_805_MOESM2_ESM.xlsx]

## Sheet: Table S1
Plant species	Pressure [kPa]	Replicate	Sum of prokaryote reads	Sum of fungal reads
B. rupestre	98	1	65590	25432
	98	2	75873	88457
	98	3	71414	86627
	98	4	74724	88452
	85	1	73458	98224
	85	2	73682	85645
	85	3	73707	84191
	85	4	69368	87610
	75	1	72950	86093
	75	2	74712	38847
	75	3	75229	87875
	75	4	76352	98179
	62	1	74257	85746
	62	2	71848	90559
	62	3	72549	91370
	62	4	72306	87669
H. pilosella	98	1	77595	52659
	98	2	75252	67452
	98	3	73336	85136
	98	4	73838	74915
	85	1	73456	50083
	85	2	73206	77719
	85	3	76130	87982
	85	4	78990	69879
	75	1	70918	86988
	75	2	71934	97095
	75	3	66498	87461
	75	4	74455	98776
	62	1	81844	95017
	62	2	73827	89172
	62	3	75365	83400
	62	4	76032	84108
T. pratense	98	1	76933	50088
	98	2	74851	81001
	98	3	75562	84542
	98	4	83858	89509
	85	1	36403	87322
	85	2	73533	54877
	85	3	63451	59757
	85	4	75993	79174
	75	1	75270	56012
	75	2	76237	87692
	75	3	76380	80711
	75	4	73352	45673
	62	1	74509	48592
	62	2	73320	81170
	62	3	75907	89697
	62	4	78956	70392

## Sheet: Table S2 
	B. rupestre	H. pilosella	T. pratense
DW [g g−1 soil]	0.77 ± 0.03 a	0.81 ± 0.03 b	0.83 ± 0.02 c
pH	6.12 ± 0.05 a	6.18 ± 0.11 b	6.08 ± 0.05 a
Ctot [%]	6.39 ± 1.07 b	6.75 ± 1.42 b	5.42 ± 0.72 a
Ntot [%]	0.54 ± 0.09 ab	0.6 ± 0.12 b	0.49 ± 0.06 a
NH4+-N [µg g-1 dw]	3.33 ± 1.71 ab	3.01 ± 1.6 a	4.67 ± 1.92 b
NO3--N [µg g-1 dw]	35.28 ± 12.47 b	21.23 ± 12.39 a	35.06 ± 14.12 b
MBC [mg C g-1 dw]	1.59 ± 0.28 b	1.27 ± 0.21 a	1.65 ± 0.37 b
DHA [µg TPF g-1 dw 16h-1]	1008.37 ± 219.14 b	721.54 ± 218.36 a	1032.96 ± 269.57 b
Plant biomass [g]	1.03 ± 0.57 b	0.44 ± 0.15 a	1.22 ± 0.56 b
Root biomass [g]	3.17 ± 2.1 b	0.64 ± 0.38 a	3.57 ± 1.94 b
Plant_Ctot [%]	0.43 ± 0.01 b	0.42 ± 0.01 a	0.42 ± 0.01 a
Plant_Ntot [%]	0.014 ± 0.002 a	0.02 ± 0.002 b	0.029 ± 0.002 c
GS [mmol H2O / m / s]	68.19 ± 38.62 a	345.81 ± 116.57 b	118.45 ± 37.93 a
CHL [SPAD]	408.53 ± 74.04 a	464.66 ± 107.49 a	443.88 ± 55.45 a
SLA [mm2 / mg]	145.25 ± 33.69 b	133.53 ± 14.01 b	42.65 ± 4.71 a
LDMC [mg /g]	0.35 ± 0.04 c	0.2 ± 0.03 a	0.23 ± 0.02 b

## Sheet: Table S3 
	air pressure [kPa]	B. rupestre	H. pilosella	T. pratense
DW [g g−1 soil]	98	0.7 ± 0.01	0.8 ± 0.01	0.8 ± 0.04
	85	0.8 ± 0.02	0.8 ± 0.04	0.8 ± 0.01
	75	0.8 ± 0.03	0.8 ± 0.02	0.8 ± 0.03
	62	0.8 ± 0.03	0.8 ± 0.01	0.8 ± 0.02
		n.s.	**	n.s.
pH	98	6.1 ± 0.03	6.3 ± 0.08	6.1 ± 0.05
	85	6.1 ± 0.02	6.2 ± 0.02	6.1 ± 0.03
	75	6.1 ± 0.05	6.2 ± 0.04	6.1 ± 0.06
	62	6.2 ± 0.04	6 ± 0.02	6.1 ± 0.07
		*	**	n.s.
Ctot [%]	98	6.2 ± 0.87	5.8 ± 1.18	5.1 ± 0.42
	85	6.7 ± 0.87	6.8 ± 1.39	5.5 ± 0.53
	75	6.2 ± 1.03	6.6 ± 0.49	5.2 ± 0.57
	62	6.5 ± 1.69	7.7 ± 1.99	5.8 ± 1.18
		n.s.	n.s.	n.s.
Ntot [%]	98	0.5 ± 0.07	0.5 ± 0.09	0.5 ± 0.06
	85	0.6 ± 0.07	0.6 ± 0.12	0.5 ± 0.04
	75	0.5 ± 0.11	0.6 ± 0.04	0.5 ± 0.06
	62	0.6 ± 0.13	0.7 ± 0.17	0.5 ± 0.09
		n.s.	*	n.s.
NH4+-N [µg g-1 dw]	98	2 ± 0.47	4.9 ± 0.59	1.7 ± 0.23
	85	5.4 ± 0.46	1.6 ± 0.56	5.1 ± 1.11
	75	1.8 ± 0.3	4 ± 0.47	5.9 ± 0.64
	62	4.2 ± 1.36	1.5 ± 0.1	5.9 ± 0.92
		n.s.	*	***
NO3--N [µg g-1 dw]	98	30.3 ± 4.65	18.2 ± 6.06	27.9 ± 11.65
	85	32.1 ± 7.81	14.9 ± 7.54	25.5 ± 8.8
	75	37.2 ± 17.45	33.9 ± 18.48	45.9 ± 17.11
	62	41.5 ± 16.94	17.9 ± 6.14	40.9 ± 10
		n.s.	n.s.	n.s.
MBC [mg C g-1 dw]	98	1.5 ± 0.2	1.5 ± 0.1	1.3 ± 0.41
	85	1.4 ± 0.18	1.4 ± 0.28	1.8 ± 0.29
	75	1.9 ± 0.25	1.1 ± 0.13c	1.7 ± 0.2
	62	1.6 ± 0.31	1.1 ± 0.04	1.8 ± 0.35
		n.s.	**	n.s.
DHA [µg TPF g-1 dw 16h-1]	98	909.7 ± 94.21	916.6 ± 80.76	877.1 ± 370.39
	85	1116.8 ± 181.55	682.9 ± 239.63	926.6 ± 165.97
	75	889.6 ± 259.17	808.1 ± 127.59	1056.3 ± 202.57
	62	1117.3 ± 260.41	478.6 ± 129.41	1271.8 ± 182.5
		n.s.	**	*
Plant biomass [g]	98	0.9 ± 0.46	0.5 ± 0.18	1.3 ± 0.43
	85	1.3 ± 0.96	0.4 ± 0.16	1.5 ± 0.54
	75	0.9 ± 0.4	0.4 ± 0.16	1.5 ± 0.54
	62	1 ± 0.44	0.3 ± 0.08	0.6 ± 0.39
		n.s.	n.s.	n.s.
Plant_Ctot [%]	98	0.43 ± 0.009	0.43 ± 0.003	0.43 ± 0.003
	85	0.43 ± 0.001	0.43 ± 0.003	0.43 ± 0.006
	75	0.43 ± 0.006	0.42 ± 0.005	0.42 ± 0.007
	62	0.43 ± 0.004	0.42 ± 0.012	0.42 ± 0.006
		n.s.	n.s.	n.s.
Plant_Ntot [%]	98	0.01 ± 0.002	0.02 ± 0.001	0.03 ± 0.001
	85	0.02 ± 0.001	0.02 ± 0.003	0.03 ± 0.001
	75	0.01 ± 0.004	0.02 ± 0.001	0.03 ± 0.001
	62	0.01 ± 0.002	0.02 ± 0.001	0.03 ± 0.002
		n.s.	**	n.s.
GS [mmol H2O / m / s]	98	65.1 ± 50.39	387.9 ± 19.64	149.9 ± 7.99
	85	44.6 ± 30.05	323.8 ± 126.35	74.2 ± 27.93
	75	66.4 ± 7.21	434.7 ± 121.35	131.4 ± 34.47
	62	96.7 ± 46.05	236.9 ± 86.73	118.3 ± 31.69
		n.s.	n.s.	n.s.
CHL [SPAD]	98	387.5 ± 66.15	550.6 ± 150.54	512.1 ± 25.84
	85	466 ± 45.05	438.9 ± 19.4	401 ± 30.62
	75	445.4 ± 52.22	366 ± 11.97	416.1 ± 41.95
	62	335.3 ± 65.66	503.1 ± 94.35	446.3 ± 48.09
		n.s.	n.s.	n.s.
SLA [mm2 / mg]	98	144.6 ± 23.87	131.8 ± 17.7	42.5 ± 4.15
	85	157 ± 32.42	142.7 ± 19.72	38.9 ± 3.41
	75	138.3 ± 21.5	133.6 ± 8.5	44.7 ± 5.31
	62	141.1 ± 57.63	126 ± 3.84	44.5 ± 5.03
		n.s.	n.s.	n.s.
LDMC [mg /g]	98	0.3 ± 0.02	0.2 ± 0.02	0.2 ± 0.01
	85	0.3 ± 0.05	0.2 ± 0.03	0.2 ± 0.02
	75	0.3 ± 0.02	0.2 ± 0.01	0.2 ± 0.02
	62	0.4 ± 0.04	0.2 ± 0.01	0.2 ± 0.01
		n.s.	n.s.	n.s.
Root biomass [g]	98	1.9 ± 0.74	0.7 ± 0.23	4.4 ± 2.16
	85	6.3 ± 0.93	0.8 ± 0.58	4.9 ± 2.15
	75	1.9 ± 1.54	0.7 ± 0.45	2.5 ± 1.31
	62	2.6 ± 0.35	0.4 ± 0.15	2.4 ± 1.04
		n.s.	n.s.	n.s.

## Sheet: Table S4
			Df	SumOfSqs	R²	F	p-value	Significance
Prokaryotes	B. rupestre	Air pressure	3	0.326414	0.226511	1.17137	0.004	**
		Residual	12	1.11464	0.77349
		Total	15	1.44106	1
	H. pilosella	Air pressure	3	0.317037	0.22612	1.16876	0.004	**
		Residual	12	1.08504	0.77388
		Total	15	1.40208	1
	T. pratense	Air pressure	3	0.360723	0.239044	1.25654	0.003	**
		Residual	12	1.1483	0.760956
		Total	15	1.50902	1
Fungi	B. rupestre	Air pressure	3	0.446108	0.198222	0.98891	0.496
		Residual	12	1.80445	0.801778
		Total	15	2.25055	1
	H. pilosella	Air pressure	3	0.372546	0.21413	1.0899	0.151
		Residual	12	1.36727	0.785871
		Total	15	1.73982	1
	T. pratense	Air pressure	3	0.473373	0.226681	1.17251	0.015	*
		Residual	12	1.61491	0.773319
		Total	15	2.08828	1

## Sheet: Table S5
Kingdom	Phylum	Class	Order	Family	Genus	P.adj	Plant	Significance
Bacteria	Planctomycetota	Planctomycetes	Gemmatales	Gemmataceae	Gemmata	0.000911821	B. rupestre	***
Bacteria	Planctomycetota	Planctomycetes	Isosphaerales	Isosphaeraceae	Singulisphaera	0.000600837	B. rupestre	***
Bacteria	Actinobacteriota	Actinobacteria	Pseudonocardiales	Pseudonocardiaceae	Actinomycetospora	0.000913007	B. rupestre	***
Bacteria	Actinobacteriota	Rubrobacteria	Rubrobacterales	Rubrobacteriaceae	Rubrobacter	0.000163922	B. rupestre	***
Bacteria	Actinobacteriota	Actinobacteria	Micromonosporales	Micromonosporaceae	Verrucosispora	0.000719433	B. rupestre	***
Bacteria	Actinobacteriota	Actinobacteria	Frankiales	Geodermatophilaceae	Blastococcus	0.00268513	B. rupestre	**
Bacteria	Proteobacteria	Alphaproteobacteria	Rhizobiales	Beijerinckiaceae	Psychroglaciecola	0.002803	B. rupestre	**
Bacteria	Planctomycetota	Planctomycetes	Pirellulales	Pirellulaceae	Pir4 lineage	0.00238147	B. rupestre	**
Bacteria	Planctomycetota	Planctomycetes	Pirellulales	Pirellulaceae	Pirellula	0.00117552	B. rupestre	**
Bacteria	Proteobacteria	Gammaproteobacteria	Burkholderiales	Comamonadaceae	Ramlibacter	0.00131817	B. rupestre	**
Bacteria	Actinobacteriota	Actinobacteria	Micrococcales	Micrococcaceae	Citricoccus	0.00322305	B. rupestre	**
Bacteria	Planctomycetota	Planctomycetes	Gemmatales	Gemmataceae	Fimbriiglobus	0.00141121	B. rupestre	**
Bacteria	Actinobacteriota	Thermoleophilia	Solirubrobacterales	Solirubrobacteraceae	Solirubrobacter	0.0299305	B. rupestre	*
Bacteria	Actinobacteriota	Actinobacteria	Propionibacteriales	Nocardioidaceae	Marmoricola	0.017113	B. rupestre	*
Bacteria	Actinobacteriota	Actinobacteria	Pseudonocardiales	Pseudonocardiaceae	Amycolatopsis	0.0289404	B. rupestre	*
Bacteria	Actinobacteriota	Actinobacteria	Corynebacteriales	Nocardiaceae	Nocardia	0.000623448	H. pilosella	***
Bacteria	Verrucomicrobiota	Verrucomicrobiae	Chthoniobacterales	Chthoniobacteraceae	Candidatus Udaeobacter	0.00263318	H. pilosella	**
Bacteria	Planctomycetota	Planctomycetes	Isosphaerales	Isosphaeraceae	Aquisphaera	0.00166528	H. pilosella	**
Bacteria	Verrucomicrobiota	Verrucomicrobiae	Pedosphaerales	Pedosphaeraceae	ADurb.Bin063-1	0.00147796	H. pilosella	**
Bacteria	Acidobacteriota	Acidobacteriae	Acidobacteriales	Acidobacteriaceae (Subgroup 1)	Granulicella	0.00853672	H. pilosella	**
Bacteria	Actinobacteriota	Actinobacteria	Catenulisporales	Catenulisporaceae	Catenulispora	0.0232335	H. pilosella	*
Bacteria	Desulfobacterota	Desulfuromonadia	Geobacterales	Geobacteraceae	Geobacter	0.000809059	T. pratense	***
Bacteria	Proteobacteria	Alphaproteobacteria	Rhizobiales	Rhizobiaceae	Allorhizobium-Neorhizobium-Pararhizobium-Rhizobium	0.00160027	T. pratense	**
Bacteria	Firmicutes	Clostridia	Peptostreptococcales-Tissierellales	Peptostreptococcaceae	Romboutsia	0.00403361	T. pratense	**
Bacteria	Proteobacteria	Alphaproteobacteria	Rhizobiales	Beijerinckiaceae	Roseiarcus	0.00459577	T. pratense	**
Bacteria	Proteobacteria	Gammaproteobacteria	Pseudomonadales	Pseudomonadaceae	Pseudomonas	0.00104608	T. pratense	**
Bacteria	Firmicutes	Bacilli	Erysipelotrichales	Erysipelotrichaceae	Turicibacter	0.00491889	T. pratense	**
Bacteria	Proteobacteria	Gammaproteobacteria	Xanthomonadales	Rhodanobacteraceae	Luteibacter	0.00604387	T. pratense	**
Bacteria	Proteobacteria	Gammaproteobacteria	Burkholderiales	Comamonadaceae	Variovorax	0.00361138	T. pratense	**
Bacteria	Proteobacteria	Gammaproteobacteria	Burkholderiales	Comamonadaceae	Roseateles	0.00257911	T. pratense	**
Bacteria	Proteobacteria	Gammaproteobacteria	Enterobacterales	Erwiniaceae	Pantoea	0.00110017	T. pratense	**
Bacteria	Proteobacteria	Gammaproteobacteria	Xanthomonadales	Xanthomonadaceae	Pseudoxanthomonas	0.00164175	T. pratense	**
Bacteria	Firmicutes	Clostridia	Lachnospirales	Lachnospiraceae	Cellulosilyticum	0.00677845	T. pratense	**
Bacteria	Acidobacteriota	Acidobacteriae	Solibacterales	Solibacteraceae	Candidatus Solibacter	0.0391109	T. pratense	*
Bacteria	Verrucomicrobiota	Verrucomicrobiae	Chthoniobacterales	Xiphinematobacteraceae	Candidatus Xiphinematobacter	0.0110896	T. pratense	*
Bacteria	Proteobacteria	Alphaproteobacteria	Rhizobiales	Rhizobiaceae	Phyllobacterium	0.0110988	T. pratense	*
Fungi	Ascomycota	Dothideomycetes	Pleosporales	Didymellaceae	Neoascochyta	0.000970493	B. rupestre	***
Fungi	Ascomycota	Dothideomycetes	Pleosporales	Periconiaceae	Periconia	0.000930256	B. rupestre	***
Fungi	Ascomycota	Eurotiomycetes	Chaetothyriales	Cyphellophoraceae	Cyphellophora	0.000500898	B. rupestre	***
Fungi	Ascomycota	Leotiomycetes	Helotiales	Calloriaceae	Polyphilus	0.000801585	B. rupestre	***
Fungi	Ascomycota	Sordariomycetes	Hypocreales	Stachybotryaceae	Achroiostachys	0.000193892	B. rupestre	***
Fungi	Ascomycota	Dothideomycetes	Capnodiales	Capnodiaceae	Chaetocapnodium	0.00439584	B. rupestre	**
Fungi	Ascomycota	Dothideomycetes	Capnodiales	Paradevriesiaceae	Paradevriesia	0.00839683	B. rupestre	**
Fungi	Ascomycota	Dothideomycetes	Mycosphaerellales	Teratosphaeriaceae	Devriesia	0.00134145	B. rupestre	**
Fungi	Ascomycota	Dothideomycetes	Pleosporales	Cucurbitariaceae	Pyrenochaetopsis	0.00484352	B. rupestre	**
Fungi	Ascomycota	Dothideomycetes	Pleosporales	Phaeosphaeriaceae	Wojnowiciella	0.00455772	B. rupestre	**
Fungi	Ascomycota	Eurotiomycetes	Chaetothyriales	Herpotrichiellaceae	Exophiala	0.00931195	B. rupestre	**
Fungi	Ascomycota	Eurotiomycetes	Eurotiales	Aspergillaceae	Penicillium	0.00340157	B. rupestre	**
Fungi	Ascomycota	Sordariomycetes	Chaetosphaeriales	Chaetosphaeriaceae	Chloridium	0.0063923	B. rupestre	**
Fungi	Ascomycota	Sordariomycetes	Chaetosphaeriales	Chaetosphaeriaceae	Neopseudolachnella	0.00179627	B. rupestre	**
Fungi	Ascomycota	Sordariomycetes	Hypocreales	NA	Acremonium	0.00838256	B. rupestre	**
Fungi	Ascomycota	Sordariomycetes	Hypocreales	Stachybotryaceae	Striaticonidium	0.00827102	B. rupestre	**
Fungi	Ascomycota	Sordariomycetes	Xylariales	Amphisphaeriaceae	Microdochium	0.00514869	B. rupestre	**
Fungi	Basidiomycota	Tremellomycetes	Filobasidiales	Piskurozymaceae	Solicoccozyma	0.00289044	B. rupestre	**
Fungi	Chytridiomycota	Spizellomycetes	Spizellomycetales	Spizellomycetaceae	Kochiomyces	0.00173453	B. rupestre	**
Fungi	Mortierellomycota	Mortierellomycetes	Mortierellales	Mortierellaceae	Dissophora	0.00841615	B. rupestre	**
Fungi	Ascomycota	Dothideomycetes	Mycosphaerellales	Teratosphaeriaceae	Elasticomyces	0.0181731	B. rupestre	*
Fungi	Ascomycota	Dothideomycetes	Pleosporales	Didymellaceae	Stagonosporopsis	0.0293395	B. rupestre	*
Fungi	Ascomycota	Dothideomycetes	Pleosporales	Phaeosphaeriaceae	Ophiosphaerella	0.0216484	B. rupestre	*
Fungi	Ascomycota	Dothideomycetes	Pleosporales	Phaeosphaeriaceae	Phaeosphaeria	0.0119987	B. rupestre	*
Fungi	Ascomycota	Dothideomycetes	Pleosporales	Phaeosphaeriaceae	Sclerostagonospora	0.0159576	B. rupestre	*
Fungi	Ascomycota	Eurotiomycetes	Eurotiales	Aspergillaceae	Talaromyces	0.0256955	B. rupestre	*
Fungi	Ascomycota	Leotiomycetes	Helotiales	Hyaloscyphaceae	Microscypha	0.0471964	B. rupestre	*
Fungi	Ascomycota	Leotiomycetes	Helotiales	Ploettnerulaceae	Cadophora	0.0140742	B. rupestre	*
Fungi	Ascomycota	Orbiliomycetes	Orbiliales	Orbiliaceae	Hyalorbilia	0.0129656	B. rupestre	*
Fungi	Ascomycota	Sordariomycetes	Hypocreales	Clavicipitaceae	Keithomyces	0.0296946	B. rupestre	*
Fungi	Ascomycota	Sordariomycetes	Hypocreales	Hypocreaceae	Kiflimonium	0.0235478	B. rupestre	*
Fungi	Ascomycota	Sordariomycetes	Hypocreales	Nectriaceae	Fusicolla	0.0496432	B. rupestre	*
Fungi	Ascomycota	Sordariomycetes	Microascales	Microascaceae	Gamsia	0.0463395	B. rupestre	*
Fungi	Ascomycota	Sordariomycetes	Trichosphaeriales	Trichosphaeriaceae	Nigrospora	0.0236928	B. rupestre	*
Fungi	Chytridiomycota	Spizellomycetes	Spizellomycetales	Spizellomycetaceae	Spizellomyces	0.0265399	B. rupestre	*
Fungi	Mucoromycota	Mucoromycetes	Mucorales	Cunninghamellaceae	Absidia	0.0115273	B. rupestre	*
Fungi	Ascomycota	Dothideomycetes	Pleosporales	Cucurbitariaceae	Pyrenochaeta	0.000525301	H. pilosella	***
Fungi	Ascomycota	Dothideomycetes	Pleosporales	Phaeosphaeriaceae	Chaetosphaeronema	0.000368182	H. pilosella	***
Fungi	Ascomycota	Dothideomycetes	Pleosporales	Phaeosphaeriaceae	Paraphoma	0.000248123	H. pilosella	***
Fungi	Ascomycota	Dothideomycetes	Venturiales	Sympoventuriaceae	Ochroconis	0.000191039	H. pilosella	***
Fungi	Ascomycota	Dothideomycetes	Venturiales	Sympoventuriaceae	Scolecobasidium	0.000207053	H. pilosella	***
Fungi	Ascomycota	Eurotiomycetes	Chaetothyriales	Trichomeriaceae	Knufia	0.000436088	H. pilosella	***
Fungi	Basidiomycota	Agaricomycetes	Sebacinales	Serendipitaceae	Serendipita	0.000389883	H. pilosella	***
Fungi	Basidiomycota	Tremellomycetes	Tremellales	Tremellaceae	Filobasidiella	0.000377965	H. pilosella	***
Fungi	Ascomycota	Dothideomycetes	Acrospermales	NA	Leptodiscella	0.00160074	H. pilosella	**
Fungi	Ascomycota	Dothideomycetes	Mycosphaerellales	Mycosphaerellaceae	Septoria	0.0026473	H. pilosella	**
Fungi	Ascomycota	Dothideomycetes	Pleosporales	Didymosphaeriaceae	Paraphaeosphaeria	0.00975212	H. pilosella	**
Fungi	Ascomycota	Dothideomycetes	Pleosporales	Massarinaceae	Stagonospora	0.00853317	H. pilosella	**
Fungi	Ascomycota	Lecanoromycetes	Peltigerales	Pannariaceae	Pectenia	0.0073794	H. pilosella	**
Fungi	Ascomycota	Leotiomycetes	Helotiales	Hyaloscyphaceae	Cistella	0.00663184	H. pilosella	**
Fungi	Ascomycota	Sordariomycetes	Hypocreales	Cordycipitaceae	Beauveria	0.0028356	H. pilosella	**
Fungi	Ascomycota	Sordariomycetes	Xylariales	Bartaliniaceae	Truncatella	0.00352027	H. pilosella	**
Fungi	Basidiomycota	Agaricomycetes	Agaricales	Hygrophoraceae	Cuphophyllus	0.0044914	H. pilosella	**
Fungi	Entorrhizomycota	Entorrhizomycetes	Entorrhizales	Entorrhizaceae	Entorrhiza	0.00348877	H. pilosella	**
Fungi	Mortierellomycota	Mortierellomycetes	Mortierellales	Mortierellaceae	Podila	0.00749499	H. pilosella	**
Fungi	Ascomycota	Dothideomycetes	Dothideales	Saccotheciaceae	Aureobasidium	0.0185091	H. pilosella	*
Fungi	Ascomycota	Dothideomycetes	Minutisphaerales	Minutisphaeraceae	Minutisphaera	0.0195079	H. pilosella	*
Fungi	Ascomycota	Dothideomycetes	Pleosporales	Didymosphaeriaceae	Bimuria	0.0407763	H. pilosella	*
Fungi	Ascomycota	Dothideomycetes	Pleosporales	Didymosphaeriaceae	Didymosphaeria	0.0313513	H. pilosella	*
Fungi	Ascomycota	Dothideomycetes	Pleosporales	Didymosphaeriaceae	Montagnula	0.0131264	H. pilosella	*
Fungi	Ascomycota	Dothideomycetes	Pleosporales	Melanommataceae	Petrakia	0.0114594	H. pilosella	*
Fungi	Ascomycota	Dothideomycetes	Pleosporales	Melanommataceae	Pleotrichocladium	0.0180649	H. pilosella	*
Fungi	Ascomycota	Eurotiomycetes	Onygenales	Onygenaceae	Auxarthron	0.0430239	H. pilosella	*
Fungi	Ascomycota	Eurotiomycetes	Sclerococcales	Sclerococcaceae	Sclerococcum	0.0321257	H. pilosella	*
Fungi	Ascomycota	Leotiomycetes	Helotiales	Pleuroascaceae	Pleuroascus	0.0158159	H. pilosella	*
Fungi	Ascomycota	Leotiomycetes	Thelebolales	Pseudeurotiaceae	Pseudeurotium	0.0216079	H. pilosella	*
Fungi	Ascomycota	Leotiomycetes	Thelebolales	Pseudeurotiaceae	Pseudogymnoascus	0.0113877	H. pilosella	*
Fungi	Ascomycota	Sordariomycetes	Hypocreales	Clavicipitaceae	Metarhizium	0.031905	H. pilosella	*
Fungi	Ascomycota	Sordariomycetes	Hypocreales	Nectriaceae	Volutella	0.013272	H. pilosella	*
Fungi	Ascomycota	Sordariomycetes	Sordariales	Cephalothecaceae	Phialemonium	0.0291018	H. pilosella	*
Fungi	Ascomycota	Sordariomycetes	Sordariales	Chaetomiaceae	Parachaetomium	0.0139727	H. pilosella	*
Fungi	Basidiomycota	Agaricomycetes	Cantharellales	Ceratobasidiaceae	Ceratobasidium	0.011256	H. pilosella	*
Fungi	Mucoromycota	Mucoromycetes	Mucorales	Mucoraceae	Mucor	0.0159597	H. pilosella	*
Fungi	Mucoromycota	Umbelopsidomycetes	Umbelopsidales	Umbelopsidaceae	Umbelopsis	0.0200099	H. pilosella	*
Fungi	Ascomycota	Dothideomycetes	Capnodiales	Cladosporiaceae	Cladosporium	0.000390836	T. pratense	***
Fungi	Ascomycota	Sordariomycetes	Hypocreales	Bionectriaceae	Nectriella	0.000180814	T. pratense	***
Fungi	Ascomycota	Dothideomycetes	Pleosporales	Didymellaceae	Didymella	0.0050042	T. pratense	**
Fungi	Ascomycota	Dothideomycetes	Pleosporales	Microsphaeropsidaceae	Microsphaeropsis	0.00413096	T. pratense	**
Fungi	Ascomycota	Leotiomycetes	Helotiales	Helotiaceae	Tetracladium	0.00622935	T. pratense	**
Fungi	Ascomycota	Sordariomycetes	Glomerellales	Glomerellaceae	Colletotrichum	0.00571319	T. pratense	**
Fungi	Ascomycota	Sordariomycetes	Glomerellales	Plectosphaerellaceae	Plectosphaerella	0.00419611	T. pratense	**
Fungi	Ascomycota	Sordariomycetes	Hypocreales	Bionectriaceae	Clonostachys	0.00390708	T. pratense	**
Fungi	Basidiomycota	Agaricomycetes	Agaricales	Clavariaceae	Camarophyllopsis	0.00172839	T. pratense	**
Fungi	Basidiomycota	Tremellomycetes	Tremellales	Bulleribasidiaceae	Vishniacozyma	0.00262444	T. pratense	**
Fungi	Ascomycota	Dothideomycetes	Pleosporales	Phaeosphaeriaceae	Neosetophoma	0.0431298	T. pratense	*
Fungi	Ascomycota	Sordariomycetes	Glomerellales	Plectosphaerellaceae	Lectera	0.0442215	T. pratense	*
Fungi	Basidiomycota	Agaricomycetes	Cantharellales	Ceratobasidiaceae	Thanatephorus	0.0194127	T. pratense	*
